# Supplementary material for: Enzyme-Mediated Quenching of the Pseudomonas Quinolone Signal (PQS): A Comparison between Naturally Occurring and Engineered PQS-Cleaving Dioxygenases
Source: Biomolecules. 2022 Jan 21;12(2):170. doi: 10.3390/biom12020170 (PMC8961568; doi:10.3390/biom12020170)
Supplement: Supplementary file 1 [file biomolecules-12-00170-s001.zip]

Archive with 1 entries (1 files):
- biomolecules-1542744-supplementary.pdf
